# Supplementary material for: From spore to gametophyte: Investigating morphological dynamics of hyaline cells and corresponding gene expression patterns in Sphagnum
Source: BMC Plant Biol. 2025 Jun 7;25:776. doi: 10.1186/s12870-025-06770-w (PMC12144726; doi:10.1186/s12870-025-06770-w)
Supplement: Supplementary file 1 — Supplementary Material 1. [file 12870_2025_6770_MOESM1_ESM.xls]

## Sheet: Table S1
Table S1 Summary of Illumina sequencing for the Sphagnum capillifoliumgenome
Accession	BioProject accession	BioSample name	Stage
CRX1259136	PRJCA017193	JY_1	filamentous protonema(FP)
CRX1259137	PRJCA017193	JY_2
CRX1259138	PRJCA017193	JY_3
CRX1259139	PRJCA017193	JY_4	thalloid protonema (TP)
CRX1259140	PRJCA017193	JY_5
CRX1259141	PRJCA017193	JY_6
CRX1259142	PRJCA017193	JY_7	young gametophyte(YG)
CRX1259143	PRJCA017193	JY_8
CRX1259144	PRJCA017193	JY_9
CRX1259154	PRJCA017193	S6_1	mature gametophyte(MG)
CRX1259155	PRJCA017193	S6_2
CRX1259156	PRJCA017193	S6_3

## Sheet: Table S2
Table S2 Sequence identity and structural model quality of Sphagnum PME and PMEI proteins compared to homologs of pectinesterase (1gq8.1.A) and invertase/pectin methylesterase inhibitor (1x8z.1.A)
Gene	1gq8.1.A(PECTINESTERASE)			1x8z.1.A(invertase/pectin methylesterase inhibitor family protein)
	Seq Identity	GMQE	QMEANDisCo Global	Seq Identity	GMQE	QMEANDisCo Global
chr2.g02439.m1	49.68	0.43	0.75	21.23	0.12	0.48
chr5.g08464.m1	50	0.41	0.76	18.49	0.13	0.5
chr6.g10346.m1	48.24	0.43	0.75	17.24	0.13	0.53
chr8.g13115.m1	53.04	0.43	0.77	17.78	0.11	0.51
chr13.g18635.m1	48.08	0.43	0.75	16.55	0.12	0.54
chr13.g19483.m1	53.35	0.41	0.76	18.06	0.12	0.54
chr15.g21543.m1	46.77	0.4	0.72	17.81	0.11	0.15

## Sheet: Table S3
Table S3 Sequence identity, structural model quality, and comparison of key protein site substitutions of Sphagnum XTH proteins compared to xyloglucan endotransglycosylase homolog 1un1.1
Gene	1un1.1 (XYLOGLUCAN ENDOTRANSGLYCOSYLASE)
	Seq Identity	GMQE	QMEANDisCo Global	Hydrogen bonds: ARG.188
chr13.g19208.m1	50.37	0.8	0.83	GLN204 (confidence: 0.81)
chr13.g19210.m1	50	0.8	0.82	GLN204 (confidence: 0.81)
chr17.g23495.m1	50.19	0.81	0.83	GLN204 (confidence: 0.81)
chr13.g18822.m1	48.31	0.77	0.81	ASP.210 (confidence: 0.79)
chr15.g21793.m1	48.53	0.64	0.79	GLN.234 (confidence: 0.73)
chr18.g24752.m1	44.7	0.74	0.8	GLN.217 (confidence: 0.76)
chr17.g23123.m1	49.06	0.75	0.51	ASP.216 (confidence: 0.79)

## Sheet: Table S4
Table S4 Sequence identity, structural model quality, and comparison of key protein site substitutions of Sphagnum XTH proteins compared to xyloglucan endotransglycosylase homolog 1un1.2
Gene	1un1.2 (XYLOGLUCAN ENDOTRANSGLYCOSYLASE)
	Seq Identity	GMQE	QMEANDisCo Global	Hydrogen bonds: ARG.188	Water bridges: ILE.255	Metal complexes: CYS160
chr13.g19209.m1	53.64	0.78	0.82	GLN.204 (0.79)	HIS.273 (0.81)	HIS176 (confidence: 0.82)
chr8.g12383.m1	47.51	0.77	0.81	GLN.205 (0.77)	TYR.274 (0.83)	HIS177 (confidence: 0.77)
chr8.g13066.m1	53.93	0.76	0.83	ASP.211 (0.80)	ILE.279 (0.84)	HIS183 (confidence: 0.78)
chr7.g11858.m1	50.76	0.63	0.8	GLN.231 (0.72)	VAL.302 (0.83)	ASN203 (confidence: 0.82)
chr17.g23410.m1	47.53	0.72	0.81	ARG.224 (0.75)	ILE.293 (0.83)	HIS196 (confidence: 0.74)

## Sheet: Table S5
Table S5 Sequence identity and structural model quality of Sphagnum EXO70 proteins compared to homologs of exocyst complex component EXO70A1 (4rl5.2)
Gene	4rl5.2 (Exocyst complex component EXO70A1)
	Seq Identity	GMQE	QMEANDisCo Global
chr1.g00631.m1	42.55	0.5	0.61
chr15.g21177.m1	32.78	0.44	0.52
chr2.g02846.m1	31.73	0.49	0.58
chr2.g03776.m1	41.08	0.52	0.6
chr3.g04855.m1	31.33	0.49	0.57
